# Supplementary material for: Delineation of Molecular Lesions in Acute Myeloid Leukemia Patients at Diagnosis: Integrated Next Generation Sequencing and Cytogenomic Studies
Source: Genes (Basel). 2021 May 30;12(6):846. doi: 10.3390/genes12060846 (PMC8229708; doi:10.3390/genes12060846)
Supplement: Supplementary file 1 [file genes-12-00846-s001.zip]

Archive with 1 entries (1 files):
- genes-1225535-supplementary.xlsx
