# Supplementary material for: Delineation of Molecular Lesions in Acute Myeloid Leukemia Patients at Diagnosis: Integrated Next Generation Sequencing and Cytogenomic Studies
Source: Genes (Basel). 2021 May 30;12(6):846. doi: 10.3390/genes12060846 (PMC8229708; doi:10.3390/genes12060846)
Supplement: Supplementary file 1 [file genes-12-00846-s001.zip › genes-1225535-supplementary.xlsx]

## Sheet: Sheet1
Supplementary Table. Mutational screening, genomic profiling and cytogenetic testing detailed results
bold	newly reported variants
NA	not available
Patient	Age	Sex	Diagnostic WHO 2016	ELN genetic risk stratification	CEBPA (NM_004364.3)	DNMT3A (NM_175629.2)	GATA2 (NM_032638.4)	IDH1 (NM_005896.2)	IDH2 (NM_002168.2)	NPM1 (NM_002520.6)	NRAS (NM_002524.4)	PTPN11 (NM_002834.3)	RUNX1 (NM_001754.4)	TET2 (NM_001127208.2)	TP53 (NM_001126112)	KRAS (NM_033360.2)	ASXL1 (NM_015338.5)	JAK2 (NM_004972.3)	BRAF (NM_004333.4)	FLT3-TK2 (NM_004119.2)	FLT3-ITD	Karyotype	CNVs (array-CGH+SNP)	CN-LOH (array-CGH+SNP)
1	51	M	AML with mutated NPM1	Favorable	-	-	-	c.395G>A, p.R132H	-	c.863_864insCATG, p.W288Cfs (type B)	c.38G>T, p.G13V	-	-	-	-	-	-	-	-	-	Absent	normal male karyotype	normal genomic profile	6p25.3p12.3(439183_47822004)x2 hmz
2	72	F	AML with biallelic mutations of CEBPA	Favorable	c.939_940insAAG, p.K313_V314insK c.259C>T, p.Q87*	-	c.959G>A, p.G320D c.953C>T, p.A318V	-	-	-	c.35G>A, p.G12D	-	-	-	-	-	-	-	-	-	Absent	normal female karyotype	normal genomic profile	-
3	79	M	AML with mutated NPM1	Favorable	-	-	-	-	-	c.863_864insTCTG, p.W288Cfs (type A)	c.35G>A, p.G12D	-	-	-	-	-	-	-	-	-	Absent	normal male karyotype	normal genomic profile	-
4	63	F	AML with mutated NPM1	Favorable	-	c.2322+1G>T, p.?	-	-	-	c.863_864insCCTG, p.W288Cfs (type D)	-	-	-	-	-	-	-	-	-	c.2028C>G, p.N676K	Absent	normal female karyotype	normal genomic profile	13q14.12q32.1(45489995_95927876)x2 hmz
5	62	F	AML with mutated NPM1	Favorable	-	c.2029C>T, p.H677Y	-	-	-	c.863_864insTCTG, p.W288Cfs (type A)	-	-	-	-	-	-	-	-	-	-	Absent	normal female karyotype	11q13.1(65169450_65462879)x3 19p13.3(715326_1121360)x3	-
6	46	F	AML with mutated NPM1	Intermediate	-	c.2630_2637delTCTCCAAC, p.V877Dfs	-	-	-	c.863_864insTCTG, p.W288Cfs (type A)	-	-	-	-	-	-	-	-	-	-	Present	normal female karyotype	15q15.1(41618435_42121945)x1	6p25.3p21.2(221828_37599368)x2 hmz 13q12.11q34(20286064_115064542)x2 hmz
7	58	F	AML with mutated NPM1	Favorable	-	c.2645G>A, p.R882H	-	-	-	c.863_864insTCTG, p.W288Cfs (type A)	-	-	-	c.3391C>A, p.P1131T c.3766G>AG, p.G1256S	-	-	-	-	-	-	Absent	normal female karyotype	normal genomic profile	-
8	59	F	AML with mutated NPM1	Favorable	-	c.1792C>T, p.R598*	-	c.395G>A, p.R132H	-	c.863_864insTCTG, p.W288Cfs (type A)	c.35G>A, p.G12D	c.1505C>T, p.S502L	-	-	-	-	-	-	-	-	Absent	normal female karyotype	normal genomic profile	-
9	66	M	AML with myelodysplasia-related changes	Adverse	-	-	-	-	-	-	-	-	-	-	c.395A>G, p.K132R HO	-	-	-	-	-	Absent	46~48,XY,-4,-5,-11,-13,-14,-15,-17,-18,+8~10 mar[cp5]/46,XY[1]	4q21.1-22.1 (chr4:78529027-89856412)x1; 5q11.2-q33.3 (chr5:53593309-156025764)x1; 6p25.3 - p25.2 (chr6:1399979-3290680)x1; 11p15.4 (chr11:3691964-4056596)x1; 11q14.1 - q22.3 (chr11:80009221-109830125)x1; 11q23.2 - q23.3(chr11:113930489-116220058)x2~3; 11q24.2 - q24.3 (126410145-129784433)x2~3; 11q24.3 - q25 (130285052-134847148)x3; 17p13.2p13.1 (4352388_7663009)x1; 17q11.2q12(27192783_35020835)x1…	-
10	67	F	AML with mutated NPM1	Favorable	-	c.2645G>A, p.R882H	-	-	c.419G>A, p.R140Q	c.863_864insTCTG, p.W288Cfs (type A)	-	-	-	-	-	-	-	-	-	-	Present	NA	normal genomic profile	-
11	19	M	AML with mutated NPM1	Favorable	-	-	-	-	-	c.863_864insCATG, p.W288Cfs (type B)	c.35G>A, p.G12D	-	-	-	-	-	-	-	-	-	Absent	normal male karyotype	normal genomic profile	-
12	57	M	AML with mutated NPM1	Favorable	-	-	-	c.395G>GT,p.R132L	-	c.863_864insTCTG, p.W288Cfs (type A)	-	-	-	-	-	-	-	-	-	-	Present double mutant	normal male karyotype	normal genomic profile	-
13	46	F	AML, NOS	Intermediate	NA	NA	NA	NA	NA	NA	NA	NA	NA	NA	NA	NA	NA	NA	NA	NA	Absent	normal female karyotype	5q32(148535314_149440620)x1	-
14	63	F	AML, NOS	Intermediate	-	-	-	-	-	-	-	-	-	-	-	-	-	-	-	-	Absent	normal female karyotype	normal genomic profile	3q24q29(142924211_197709783)x2 hmz
15	70	F	AML with mutated NPM1	Favorable	-	c.2141C>CG;p.S714C	-	-	c.419G>A, p.R140Q HO	c.863_864insCCTG, p.W288Cfs (type D)	-	-	-	-	-	-	-	-	-	-	Present	normal female karyotype	normal genomic profile	2q31.2q32.3(179713329_193369248)x2 hmz
16	78	F	AML with mutated NPM1	Favorable	-	-	-	-	-	c.863_864insTCTG, p.W288Cfs (type A)	-	-	-	c.4210C>T, p.R1404X , c.4600C>T,p.Q1534*	-	173C>T, p.T58I	-	-	-	-	Absent	normal female karyotype	7q22.1(101239159_101863132)x1	-
17	49	F	AML with mutated NPM1	Favorable	-	c.2645G>A, p.R882H	-	-	-	c.863_864insTCTG, p.W288Cfs (type A)	-	-	-	c.3896A>C, p.K1299KT	-	-	-	-	-	-	Present	normal female karyotype	normal genomic profile	-
18	72	M	AML with mutated RUNX1	Adverse	-	-	-	-	-	-	-	-	c.613+1G>C, p?	c.3821delA, p.Q1274Rfs	-	-	-	-	-	-	Absent	normal female karyotype	normal genomic profile	-
19	65	M	AML with myelodysplasia-related changes	Adverse	-	-	-	-	c.419G>A, p.R140Q	-	-	-	-	-	c.715A>G, p.N239D HO	-	-	-	-	-	Absent	47,XY,der(5)(5pter→5q?12::16q22→16q22::6p12→6pter),der(6)(?::6p12→6qter),del(8)(q?22),der(12)(12pter→12q13::?::12q13→12qter),der(16)(16pter→16q22::?),+22[6]/46,XY[2]	5q13.1q35.3(66919367_180712263)x1; 8q22.1q24.13(95323716_126206153)x1; 8q24.13q24.22(126230204_131792421)x3~10; 8q24.22(131815675_136027885)x1; 12q14.1q14.3(58369517_66261102)x1; 16p11.2(29439269_33773163)x1; 16q22.1(67597970_68810768)x1; 17p13.3p13.1(36617_8044360)x1; 17p11.2(16674288_17791198)x1; trisomy of the entire chromosome 22	-
20	67	F	AML, NOS	Intermediate	-	c.2645G>A, p.R882H	-	-	c.515G>A, p.R172K	-	-	-	-	-	-	-	-	-	-	-	Absent	47,XX,+21[17]/46,XX[3]	NA	NA
21	27	M	AML, NOS	Intermediate	c.939_940insAAG, p.K313_V314insK	-	-	-	-	-	-	-	-	-	-	-	-	-	-	-	Absent	47,XX,+4[15]	entire chromosome 4 - trisomy 9q21.32q21.33(86553596_86961018)x1	0
22	69	F	Therapy-related AML	Adverse	-	c.2645G>A, p.R882H	-	-	-	-	-	-	-	c.1756C>A; p.L586M	-	-	-	-	-	-	Present	46,XX,t(11;11)(p15;q23)[5], ish t(11;11)(p15;q23)(3’KMT2A+; 5’KMT2A+)[6]	normal genomic profile	0
23	39	F	AML with mutated NPM1	Favorable	-	c.2645G>A, p.R882H	-	-	-	c.863_864insTCTG, p.W288Cfs (type A)	-	-	-	-	-	-	-	-	-	-	Present	NA	normal genomic profile	0
24	78	F	AML with myelodysplasia-related changes	Adverse	-	c.2644C>CT, p.R882C	-	-	-	-	-	c.215C>T, p.A72V	-	-	-	-	-	-	-	-	Absent	48,X,add(X)(p22),+8,+8,der(8)t(8;?)(q24;?),add(15)(q24)[15]/45,XX[5]	NA	NA
25	76	F	AML, NOS	Intermediate	-	-	-	-	c.515G>A; p.R172K	-	-	-	-	-	-	-	-	-	-	-	Absent	47,XX,t(1;19)(p13;p13.1),+der(1)t(1;19)[9]/46,XX[1]	dup1q21.1-q44 dup 19p13.3p11	0
26	80	F	AML with mutated RUNX1	Adverse	-	c.2645G>A, p.R882H	-	c.394C>T, p.R132C	-	-	c.38G>A, p.G13D	-	c.610C>CT, p.R204* (reported as germline and somatic; age of onset (79y) support somatic mutation)	-	-	-	-	-	-	-	Present	normal female karyotype	normal genomic profile	0
27	61	F	AML with mutated NPM1	Favorable	-	-	-	c.394C>T, p.R132C	-	c.863_864insTCTG, p.W288Cfs (type A)	-	-	-	-	-	-	-	-	-	-	Absent	normal female karyotype	NA	NA
28	34	M	AML, NOS	Intermediate	-	-	-	-	-	-	-	-	-	-	-	-	-	-	-	-	Absent	normal male karyotype	11q23.3(118334069_118355658)x3 11q24.1q25(121904513_134934196)x3; 12p13.33p13.2(192511_11909128)x1	11q13.4q24.1(74765168_121337993)x2 hmz;
29	71	F	AML with mutated RUNX1	Adverse	-	c.2048delA, ?p.Y683Sfs	-	-	-	-	-	-	c.320G>AG, p.R107H	-	-	-	-	-	-	-	Absent	48,XX,dic(9;11)(p13;p11.2,der(11)t(9;11)(p13;q22),+der(11)t(9;11)(q13;p22)x2 [17]	9p23p11.2(12249507_45368146)x3 9q22.33q34.3(101584123_141073897)x3 11q13.4q25(71882010_134934196)x3 6p24.1p22.3(12926625_16059220)x1	-
30	68	M	AML with myelodysplasia related changes	Adverse	-	-	-	-	-	-	-	-	-	-	c.440T>A, p.V147VD	-	-	-	-	-	NA	41,X,-Y,-3,-5,-7,-8,add(12)(p13),-16,-17,+2mar[11]	NA	NA
31	71	F	AML with t(9;11)(p21.3;q23.3);MLLT3-KMT2A	Intermediate	-	-	-	-	-	-	-	-	-	-	-	-	-	-	-	-	Absent	46,XX,t(9;11)(p21.3;q23.3)[12]	NA	NA
32	68	M	AML with mutated NPM1	Favorable	-	c.1903C>T, p.R635W	-	-	-	c.863_864insTCTG, p.W288Cfs (type A)	c.38G>A, p.G13D	-	-	-	-	-	-	-	-	-	Absent	normal male karyotype	normal genomic profile	0
33	76	F	AML with myelodysplasia related changes	Intermediate	-	c.2645G>A, p.R882H	-	-	-	-	-	-	-	c.3782G>T, p.R1261L	-	-	-	-	-	-	NA	normal female karyotype	NA	NA
34	58	M	AML with mutated NPM1	Intermediate	-	c.2645G>A, p.R882H	-	-	-	c.863_864insTCTG, p.W288Cfs (type A)	-	-	-	c.1292delT, p.L431Xfs	-	-	-	-	-	-	Present	normal male karyotype	NA	NA
35	66	M	AML with mutated NPM1	Favorable	-	-	-	-	-	c.863_864insTCTG, p.W288Cfs (type A)	c.35G>A, p.G12D	-	-	-	-					c.2503G>T, p.D835Y	Absent	normal male karyotype	normal genomic profile	7q21.11q21.3(83551976_96947917)x2 hmz
36	74	M	AML with mutated RUNX1	Adverse	-	-	-	-	-	-	-	c.214G>AG, p.A72T	c.497G>AG, p.R166Q	-	-	-	-	-	-	-	Absent	47,XY,+13[7]/46,XY[13]	trisomy of the entire chromosome 13	7q11.21q11.23(62509537_73889810)x2 hmz; 7q11.23q36.3(76520148_159100528)x2 hmz
37	18	F	AML with biallelic mutations of CEBPA	Favorable	c.916_917insAGC, p.Q305_R306insQ (46.7%); c.180_189delGTCCATCGAC, p.I62Afs*95	-	c.953C>T, p.A318V	-	-	-	c.35G>A, p.G12D	-	-	-	-	c.38G>A, p.G13D	-	-	-	-	Absent	normal female karyotype	normal genomic profile	-
38	26	M	AML with mutated NPM1	Favorable	-	-	-	-	-	c.863_864insCCTG, p.W288Cfs (type D)	c.38G>A, p.G13D	c.236A>G; p.Q79R	-	-	-	-	-	-	-	-	Absent	normal female karyotype	NA	NA
39	69	F	AML with myelodysplasia-related changes	Adverse	c.939_940insAAG, p.K313_V314insK; HO-DEL	c.1846G>T, p.E616*	-	-	-	-	-	-	-	-	-	-	-	c.849G>T; p.V617F HO-LOH	-	-	Absent	46,del(5)(q31q35),add(6)(p2?3),add(6)(p2?3),der(8)t(1;8)(q21;q24),-9,add(19)(q1?3),+mar[10]	1q21.3q44(154281012_249224147)x3; 3q11.2q29(98189857_197861598)x3; 5q31.2(137132251_139166562)x1; 9p24.3p13.3(172364_35568272)x3; 9p13.3p12(35590950_41979303)x1; 19q12q13.12(30904545_35669933)x1	6p25.1p22.1(5534744_27128134)x2 hmz; 8q11.21q24.3(49116501_146152184)x2 hmz; 9p24.3p13.1(753093_38694064)x2 hmz;
40	73	F	AML with myelodysplasia-related changes	Adverse	-	-	-	-	-	-	c.183A>T; p.Q61H	-	-	-	-	-	-	-	c.1780G>A; p.D594N	-	Absent	47,XX,+5,der(7)t(7;?)(q32;?),dup(12)(q21q13)[15]/46,XX[1]	trisomy of the entire chromosome 5; 12q13.3q22(57914258_93581920)x3	-
41	80	F	AML with myelodysplasia related changes	Adverse	-	-	-	-	-	-	-	-	-	-	c.818G>A; p.R273H; c.524G>A, p.R175H	-	-	-	-	-	Absent	46,X,-X,add(3)(q26),del(5)(q13q33),add(7)(p21),der(8)t(8;?)(q2?2;?),add(19)(p13),i(21)(q10),+mar[19]/46,XX[1]	5q13.1q33.2(66966836_154662617)x1 7p21.1p15.3(17049350_21508620)x3 7p15.3(22032821_23318584)x1 7p15.3p14.3(24038750_41261012)x3 7q21.3q22.3(94756382_106332442)x1 7q35q36.1(144134110_148647764)x1 21q11.2q22.22.11(14513884_34087)x3 21q22.11q22.12(34702065_37712149)x1 21q22.13q22.3(38254634_48090317)x3 loss of entire X chromosome (monosomy X)	-
42	59	M	AML with myelodysplasia-related changes	Adverse	-	-	-	-	-	-	-	-	-	-	-	-	-	-	-	-	Absent	46~51,XY,add(9)(q34),der(16)t(16;17)(q22;p?13),-17,i(17)(q10),del(18)(p11.2),+21,add(21)(q22), +2-5mar,dm[10]	1p36.33p31.1(746608_78221690)x3 16q21q24.3(66650815_90148393)x1 17p13.3p13.1(76263_7172140)x1 17p13.1(7578567_7590862)x1 17q11.1q11.2(25343161_30750185)x1 18p11.32p11.21(64847_14103971)x1 18q11.1q23(18548019_78010032)x1 21q21.3q22.11(29970699_32506817)x5 21q22.11(34953977_35734713)x5 21q22.13q22.2(39289595_41902004)x7~8 22q11.1q12.3(17058946_33015351)x3	11q22.1q23.2(101404645_114082254)x2 hmz
43	64	M	AML with myelodysplasia related changes	Intermediate	-	-	-	c.395G>A, p.R132H	-	-	-	-	-	-	-	-	-	-	-	-	Absent	normal male karyotype	normal genomic profile	1p36.33p11.2(1089699_121306168)x2 hmz
44	61	F	AML, NOS	Intermediate	-	-	-	-	-	-	-	-	-	-	-	-	-	-	-	-	Absent	normal female karyotype	11p15.4(3026587_3382905)x1	0
45	35	F	AML, NOS	Intermediate	NA	NA	NA	NA	NA	NA	NA	NA	NA	NA	NA	NA	NA	NA	NA	NA	NA	normal female karyotype	normal genomic profile	0
46	74	M	AML, NOS	Intermediate	-	-	-	-	-	-	-	-	-	-	-	-	-	-	-	-	NA	normal male karyotype	NA	NA
47	51	F	AML with myelodysplasia related changes	Adverse	NA	NA	NA	NA	NA	NA	NA	NA	NA	NA	NA	NA	NA	NA	NA	NA	Absent	composite karyotype cannot be described by classical cytogenetics. Multiple reearanged chromosomes observed in FISH: 14 chromosomal pairs (X, 3,5,6,7,10,8,9, 11,12,13,16,17,18)	3q11.1q29(93863735_197840323)x1; 5q14.3q34(82822614_161929315)x1; 7q11.21q34(64754680_139788868)x1; 8p23.1p22(12555114_15212480)x1; 8p22p11.1(16674640_43529377)x1; 8q12.1(56081496_59489266)x3; 8q12.3(63735175_65674448)x4; 8q13.3(71056883_72887822)x4; 8q24.13(124615377_127116632)x3~4 9q21.11q31.1(71129824_107904946)x1; 11q13.4q25(71730168_134934196)x3; 12p13.2p11.22(11743077_27890544)x1 12q12q13.1…	11q12.1q13.2(57890011_68332093)x2 hmz
48	59	F	AML with mutated NPM1	Intermediate	-	c.2644C>T, p.R882C	-	-	-	c.863_864insTCTG, p.W288Cfs (type A)	-	-	-	-	-	-	-	-	-	-	Present	normal female karyotype	NA	NA
